# Supplementary material for: Application of a New Thermal Model for the Determination of London Dispersive Properties of H-β-Zeolite/Rhodium Catalysts Using New 2D Chromatographic Models
Source: Materials (Basel). 2024 Dec 28;18(1):81. doi: 10.3390/ma18010081 (PMC11722188; doi:10.3390/ma18010081)
Supplement: Supplementary file 1 [file materials-18-00081-s001.zip]

Archive with 1 entries (1 files):
- materials-3348782-supplementary.pdf
